# Supplementary material for: Synthesis and Anti-Angiogenic Activity of Novel c(RGDyK) Peptide-Based JH-VII-139-1 Conjugates
Source: Pharmaceutics. 2023 Jan 22;15(2):381. doi: 10.3390/pharmaceutics15020381 (PMC9962512; doi:10.3390/pharmaceutics15020381)
Supplement: Supplementary file 1 [file pharmaceutics-15-00381-s001.zip]

Archive with 1 entries (1 files):
- pharmaceutics-2148996-supplementary.pdf
